# Supplementary material for: Adverse events administering glucagon-like peptide-1 receptor agonists: a cross-sectional study
Source: Health Aff Sch. 2026 Feb 3;4(2):qxag023. doi: 10.1093/haschl/qxag023 (PMC12927500; doi:10.1093/haschl/qxag023)
Supplement: qxag023_Supplementary_Data [file qxag023_supplementary_data.zip]

Archive with 4 entries (4 files):
- coi_disclosure_Mattingly_20251020.docx
- APPENDIX.docx
- coi_disclosure_Conti_20251226.docx
- coi_disclosure_Duru_20251226.docx
